# Supplementary material for: Serum β-hCG as a Biomarker in Pancreatic Neuroendocrine Tumors: Rethinking Single-Analyte Approach
Source: Cancers (Basel). 2024 May 29;16(11):2060. doi: 10.3390/cancers16112060 (PMC11171076; doi:10.3390/cancers16112060)
Supplement: Supplementary file 1 [file cancers-16-02060-s001.zip]

Archive with 1 entries (1 files):
- cancers-3003873-supplementary.pdf
